# Supplementary material for: Instability in the Penta-C and Penta-D Loci in Microsatellite-Unstable Endometrial Cancer
Source: Int J Environ Res Public Health. 2025 Nov 4;22(11):1674. doi: 10.3390/ijerph22111674 (PMC12652968; doi:10.3390/ijerph22111674)
Supplement: Supplementary file 1 [file ijerph-22-01674-s001.zip]

Archive with 1 entries (1 files):
- ijerph-3854422-supplementary.pdf
